# Supplementary material for: Reduced Native T1 Values of Wrist Tissues in Transthyretin Cardiac Amyloidosis
Source: J Clin Med. 2025 Oct 18;14(20):7374. doi: 10.3390/jcm14207374 (PMC12565169; doi:10.3390/jcm14207374)
Supplement: Supplementary file 1 [file jcm-14-07374-s001.zip]

Archive with 1 entries (1 files):
- jcm-3908016-supplementary.pdf
